# Supplementary material for: A Comprehensive Assessment of the Effects of Transgenic Cry1Ac/Cry1Ab Rice Huahui 1 on Adult Micraspis discolor (Fabricius) (Coleoptera: Coccinellidae)
Source: PLoS One. 2016 Feb 25;11(2):e0142714. doi: 10.1371/journal.pone.0142714 (PMC4767879; doi:10.1371/journal.pone.0142714)
Supplement: S1 File — (XLS) [file pone.0142714.s001.xls]

## Sheet: Sheet1
S1 file. Different abundance of 3 predators in booting(Ⅰ), tilling(Ⅱ), early-blooming(Ⅲ), blooming(Ⅳ) and filling(Ⅴ) phase in Spring, Summer and Autumn rice seasons in 2013(Figure 1).
	Micraspis discolor		Paederus fuscipes		Ophionea indica
Ⅰ(1)	5		2		2
Ⅰ(1)	4		1		2
Ⅰ(1)	4		2		1
Ⅱ(1)	3		2		2
Ⅱ(1)	5		3		3
Ⅱ(1)	7		2		3
Ⅲ(1)	23		7		6
Ⅲ(1)	19		7		4
Ⅲ(1)	18		13		6
Ⅳ(1)	8		6		2
Ⅳ(1)	7		4		3
Ⅳ(1)	12		6		3
Ⅴ(1)	9		5		3
Ⅴ(1)	6		4		3
Ⅴ(1)	7		4		2
Ⅰ(2)	3		3		2
Ⅰ(2)	4		4		3
Ⅰ(2)	4		3		2
Ⅱ(2)	11		4		1
Ⅱ(2)	5		5		2
Ⅱ(2)	7		5		2
Ⅲ(2)	28		6		7
Ⅲ(2)	25		8		5
Ⅲ(2)	32		11		3
Ⅳ(2)	7		5		5
Ⅳ(2)	13		7		1
Ⅳ(2)	7		3		4
Ⅴ(2)	11		4		1
Ⅴ(2)	6		5		2
Ⅴ(2)	8		4		2
Ⅰ(3)	5		2		2
Ⅰ(3)	4		3		2
Ⅰ(3)	4		3		1
Ⅱ(3)	5		3		4
Ⅱ(3)	4		3		2
Ⅱ(3)	5		4		1
Ⅲ(3)	27		2		4
Ⅲ(3)	23		3		5
Ⅲ(3)	26		2		2
Ⅳ(3)	13		5		2
Ⅳ(3)	9		4		1
Ⅳ(3)	10		4		2
Ⅴ(3)	12		4		8
Ⅴ(3)	7		5		8
Ⅴ(3)	8		2		7
