# Supplementary material for: A Comprehensive Assessment of the Effects of Transgenic Cry1Ac/Cry1Ab Rice Huahui 1 on Adult Micraspis discolor (Fabricius) (Coleoptera: Coccinellidae)
Source: PLoS One. 2016 Feb 25;11(2):e0142714. doi: 10.1371/journal.pone.0142714 (PMC4767879; doi:10.1371/journal.pone.0142714)
Supplement: S3 File — (XLS) [file pone.0142714.s003.xls]

## Sheet: Sheet1
S3 file.Daily fecundity of Micraspis discolor fed pollen from Cry1Ab /Cry1Ac Bt rice or the corresponding non-transformed rice plant(Figure 2).
Daily fecundity
			D9	D 10	D11	D12	D13	D14	D15	d16	D17	D18	D19	D20	D21	D22	D23	D24	D25	D26
HH1 pollen			4	5	3	5	5	2	2	2	5	2	8	9	5	3	3	10	6	6
HH1 pollen				7	5	4	10	4	4	5	5	5	15	10	5	5	7	2	7	2
HH1 pollen				4	6	6	2	8	5	9	10	9	4	3	11	6	15	8	3	7
HH1 pollen					12	11	3	3	2	3	5	8	3	5	9	11	6
HH1 pollen					7	5	5	5	5	5	2	5	2	8	8
HH1 pollen						9	5	9	4	5	5	4	9		15
HH1 pollen							4	2	11	6	5	2	2
HH1 pollen							4	3		5	6	5	5
HH1 pollen								5				5
MH63 pollen			3	8	5	11	7	9	9	5	5	2	8	5	3	4	2	11	5	5
MH63 pollen				3	5	2	5	7	2	10	3	5	9	3	11	9	12	3	4	6
MH63 pollen				6	11	9	7	5	5	5	8	8	5	12	10	3	6	7	4	5
MH63 pollen				6	2	3	7	3	13	5	13	7	5	5	4
MH63 pollen				6		6	7	5	5	5	7	9	3	3	7
MH63 pollen							6	7	5	4	7	6	17	3	4
MH63 pollen							4	4	4	5	5		2
MH63 pollen							5	7	6	5	6		7
MH63 pollen							11	6
MH63 pollen							3	3
MH63 pollen							2	7
MH63 pollen							3
