# Supplementary material for: A Comprehensive Assessment of the Effects of Transgenic Cry1Ac/Cry1Ab Rice Huahui 1 on Adult Micraspis discolor (Fabricius) (Coleoptera: Coccinellidae)
Source: PLoS One. 2016 Feb 25;11(2):e0142714. doi: 10.1371/journal.pone.0142714 (PMC4767879; doi:10.1371/journal.pone.0142714)
Supplement: S4 File — (XLS) [file pone.0142714.s004.xls]

## Sheet: Sheet1
S4 file.Impact of the consumption of BPH from Cry1Ab /Cry1Ac Bt rice or the corresponding non-transformed rice plant on different life-table parameters of adult Micraspis discolor(Table 2)
		BPH Preoviposit. period				BPH Fecundity				female Dry Weight			male Dry Weight
	MH63	10			MH63	10			MH63	6		MH63	3.6
	MH63	10			MH63	21			MH63	6.3		MH63	4.2
	MH63	10			MH63	38			MH63	7.2		MH63	4.2
	MH63	10			MH63	24			MH63	6		MH63	3
	MH63	11			MH63	22			MH63	6.5		MH63	4.1
	MH63	11			MH63	15			MH63	5.5		MH63	3
	MH63	11			MH63	17			MH63	5.4		MH63	4.3
	MH63	12			MH63	13			MH63	4.8		MH63	3
	MH63	12			MH63	39			MH63	6		MH63	3.6
	MH63	12			MH63	27			MH63	6.7		MH63	4.2
	MH63	12			MH63	9			MH63	7.2		MH63	3.6
	MH63	13			MH63	8			MH63	6		MH63	4.2
	MH63	13			MH63	34			MH63	5.3		MH63	4.8
	MH63	13			MH63	21			MH63	6		MH63	4.1
	MH63	13			MH63	26			MH63	5.4		MH63	3.7
	MH63	13			MH63	17			HH1	6.6		HH1	3.6
	MH63	13			MH63	11			HH1	6		HH1	4.2
	MH63	13			MH63	12			HH1	6.6		HH1	3.6
	MH63	14			MH63	18			HH1	7.2		HH1	4.2
	MH63	14			MH63	8			HH1	5.3		HH1	4.8
	MH63	14			MH63	16			HH1	6.6		HH1	4.2
	MH63	14			MH63	15			HH1	6.6		HH1	3.6
	MH63	14			MH63	24			HH1	4.9		HH1	4.2
	MH63	14			MH63	20			HH1	5.4		HH1	4.2
	MH63	14			MH63	19			HH1	7.2		HH1	3.6
	MH63	14			MH63	17			HH1	6.5		HH1	4.2
	MH63	15			MH63	22			HH1	6.6		HH1	4.1
	MH63	16			MH63	9			HH1	6		HH1	3.5
	MH63	16			MH63	10			HH1	6		HH1	3
	MH63	16			MH63	14			HH1	5.5		HH1	3
	HH1	10			HH1	11			HH1	6		HH1	3.3
	HH1	10			HH1	29						HH1	3.6
	HH1	10			HH1	17
	HH1	11			HH1	30
	HH1	11			HH1	5
	HH1	11			HH1	33
	HH1	11			HH1	20
	HH1	12			HH1	27
	HH1	12			HH1	26
	HH1	12			HH1	37
	HH1	12			HH1	32
	HH1	13			HH1	22
	HH1	13			HH1	12
	HH1	13			HH1	15
	HH1	13			HH1	23
	HH1	13			HH1	11
	HH1	13			HH1	19
	HH1	14			HH1	22
	HH1	14			HH1	14
	HH1	14			HH1	16
	HH1	14			HH1	8
	HH1	14			HH1	15
	HH1	14			HH1	8
	HH1	15			HH1	23
	HH1	15			HH1	27
	HH1	15			HH1	18
	HH1	15			HH1	19
	HH1	16			HH1	23
	HH1	16			HH1	16
	HH1	16			HH1	8
