# Supplementary material for: A Comprehensive Assessment of the Effects of Transgenic Cry1Ac/Cry1Ab Rice Huahui 1 on Adult Micraspis discolor (Fabricius) (Coleoptera: Coccinellidae)
Source: PLoS One. 2016 Feb 25;11(2):e0142714. doi: 10.1371/journal.pone.0142714 (PMC4767879; doi:10.1371/journal.pone.0142714)
Supplement: S5 File — (XLS) [file pone.0142714.s005.xls]

## Sheet: Sheet1
S5 file. Daily fecundity of Micraspis discolor fed BPH from Cry1Ab /Cry1Ac Bt rice or the corresponding non-transformed rice plant(Figure 3)
			D 10	D11	D12	D13	D14	D15	d16	D17	D18	D19	D20	D21	D22	D23	D24	D25	D26
		MH63	6	2	6	3	5	9	5	5	4	8	5	3	4	4	6	5	5
		MH63	6	5	9	7	7	2	7	5	5	6	7	9	6	9	3	4	6
		MH63	3	5	2	5	5	5	5	8	6	4	9	8	5	4	4	3	4
		MH63	8	11	9	7	3	4	5	13	7	5	3	4		5
		MH63			3	7	5	5	2	7	9	3
		MH63				7	2	2	4	7		12
		MH63				6	4	4	5	5
		MH63				4	4	5	5
		MH63				5	6	6	5
		MH63				5	3	13	5
		MH63				3	4
		MH63				2	7
		MH63				11	7
		HH1	5	3	5	10	8	5	11	6	9	5	3	8	3	5	5	4	6
		HH1	7	5	4	8	7	7	4	5	5	8	8	4	7	4	4	6	3
		HH1	4	3	6	3	5	5	5	5	5	2	6	9	5	5	8	3	7
		HH1		12	11	5	9	4	5	13	4	5	3	3	6	10		3
		HH1		7	5	5	2	15	7	7	8	4	4	7	11	4		8
		HH1			11	2	3			4	5	3	5	9
		HH1				4	5			5	4	2	3	5
		HH1								5	2	11		10
		HH1								6	5	2
		HH1										5
