# Supplementary material for: A Comprehensive Assessment of the Effects of Transgenic Cry1Ac/Cry1Ab Rice Huahui 1 on Adult Micraspis discolor (Fabricius) (Coleoptera: Coccinellidae)
Source: PLoS One. 2016 Feb 25;11(2):e0142714. doi: 10.1371/journal.pone.0142714 (PMC4767879; doi:10.1371/journal.pone.0142714)
Supplement: S6 File — (XLS) [file pone.0142714.s006.xls]

## Sheet: Sheet1
S6 file. Effect of feeding a pure artificial diet or artificial diet with purified Cry1Ab, Cry1Ac and E-64provided on different life-table parameters of adult Micraspis discolor(Table 3).
	Fecundity	Preoviposit. Period					female dry weight	male dry weight
cry1Ac	18	10			cry1Ab		6.5	3
cry1Ac	28	10			cry1Ab		6.1	4.8
cry1Ac	20	12			cry1Ab		7.2	4.1
cry1Ac	15	14			cry1Ab		5.4	3.6
cry1Ac	20	13			cry1Ab		6.6	4.3
cry1Ac	19	15			cry1Ab		6	4.8
cry1Ac	19	14			cry1Ab		6.6	4.2
cry1Ac	28	10			cry1Ab		4.9	4.8
cry1Ac	30	17			cry1Ab		6	4.2
cry1Ac	6	12			cry1Ab		7.1	3.5
cry1Ac	12	14			cry1Ab		7.2	4.3
cry1Ac	11	14			cry1Ab		6.6	4.2
cry1Ac	12	13			cry1Ab		6	3.6
cry1Ac	10	17			cry1Ab		6	3
cry1Ac	12	22			cry1Ac		7.2	4.2
cry1Ac	8	14			cry1Ac		5.5	3.7
cry1Ac	11	21			cry1Ac		6	4.1
cry1Ac	12	10			cry1Ac		6.5	4.2
cry1Ac	20	10			cry1Ac		4.8	3.6
cry1Ac	27	13			cry1Ac		5.4	3
cry1Ac	25	17			cry1Ac		7.2	4.8
cry1Ac	36	21			cry1Ac		6.7	5.4
cry1Ac	23	10			cry1Ac		6.6	3.1
cry1Ac	33	15			cry1Ac		7.7	4.1
cry1Ac	14	14			cry1Ac		6	3
cry1Ac	41	22			cry1Ac		6	3.6
cry1Ac	16	10			cry1Ac		6.5	4.8
cry1Ac	17	12			cry1Ac		6.6	4.2
cry1Ac	34	13			cry1Ab/Ac		7.2	4.2
cry1Ac	24	10			cry1Ab/Ac		6	4.8
cry1Ac	7	13			cry1Ab/Ac		7.8	3.6
cry1Ac	14	11			cry1Ab/Ac		6.1	3.5
control	32	15			cry1Ab/Ac		6	4.3
control	32	15			cry1Ab/Ac		5.3	4.8
control	17	16			cry1Ab/Ac		4.8	3
control	27	10			cry1Ab/Ac		7.3	4.2
control	16	11			cry1Ab/Ac		6.6	4.2
control	17	16			cry1Ab/Ac		4.2	3
control	23	11			cry1Ab/Ac		6.5	4.2
control	27	13			cry1Ab/Ac		6	3.6
control	14	13			cry1Ab/Ac		6.3	4.2
control	20	11			control		7.2	5.4
control	35	10			control		6.6	4.8
control	18	16			control		6.6	4.2
control	15	18			control		5.4	3
control	11	14			control		5.5	4.2
control	6	24			control		6	3
control	41	10			control		6.6	3.7
control	15	14			control		6.5	4.1
control	30	12			control		7.2	3.6
control	8	13			control		6	4.2
control	30	14			control		7.7	4.8
control	14	16			control		6.1	3.6
control	13	13			control		6	3.6
control	14	16			control		6.6	3.6
control	19	12			E64		6	4.1
control	22	10			E64		6.6	3.6
control	21	16			E64		7.2	4.2
control	12	14			E64		5.5	4.8
control	17	12			E64		6	4.2
control	12	14			E64		6.5	3.6
control	13	15			E64		4.8	4.2
control	12	13			E64		5.4	4.3
control	27	11			E64		7.1	3.5
control	21	13			E64		6.6	3
control	25	15			E64		6.6	4.2
control	28	16			E64		5.5	3.6
control	32	19			E64		6	3.1
E64	2	13			E64		5.4	3
E64	3	13
E64	7	13
E64	3	13
E64	5	14
E64	8	14
E64	7	14
E64	3	14
E64	7	15
E64	13	15
E64	11	15
E64	12	16
E64	8	16
E64	13	16
E64	7	17
E64	8	17
E64	11	17
E64	5	18
E64	3	18
E64	5	19
E64	8	19
E64	11	19
E64	10	20
E64	5	20
E64	5	20
E64	2	21
E64	4	21
E64	5	18
E64	6	22
cry1Ab	18	10
cry1Ab	16	10
cry1Ab	21	23
cry1Ab	17	11
cry1Ab	24	10
cry1Ab	14	18
cry1Ab	16	15
cry1Ab	13	10
cry1Ab	8	15
cry1Ab	8	18
cry1Ab	10	14
cry1Ab	18	13
cry1Ab	7	18
cry1Ab	25	11
cry1Ab	20	10
cry1Ab	16	17
cry1Ab	19	12
cry1Ab	10	23
cry1Ab	23	10
cry1Ab	11	21
cry1Ab	38	14
cry1Ab	21	15
cry1Ab	11	10
cry1Ab	15	11
cry1Ab	35	12
cry1Ab	38	14
cry1Ab	31	13
cry1Ab	10	17
cry1Ab	21	13
cry1Ab	20	12
cry1Ab	28	10
cry1Ab/Ac	19	13
cry1Ab/Ac	39	14
cry1Ab/Ac	17	17
cry1Ab/Ac	16	16
cry1Ab/Ac	33	23
cry1Ab/Ac	31	14
cry1Ab/Ac	29	17
cry1Ab/Ac	26	10
cry1Ab/Ac	6	15
cry1Ab/Ac	26	13
cry1Ab/Ac	14	13
cry1Ab/Ac	9	10
cry1Ab/Ac	20	13
cry1Ab/Ac	21	10
cry1Ab/Ac	18	15
cry1Ab/Ac	13	10
cry1Ab/Ac	8	11
cry1Ab/Ac	19	14
cry1Ab/Ac	12	15
cry1Ab/Ac	18	13
cry1Ab/Ac	9	17
cry1Ab/Ac	16	10
cry1Ab/Ac	7	10
cry1Ab/Ac	19	10
cry1Ab/Ac	33	10
cry1Ab/Ac	20	16
cry1Ab/Ac	16	10
cry1Ab/Ac	25	16
cry1Ab/Ac	21	20
