# Supplementary material for: A Comprehensive Assessment of the Effects of Transgenic Cry1Ac/Cry1Ab Rice Huahui 1 on Adult Micraspis discolor (Fabricius) (Coleoptera: Coccinellidae)
Source: PLoS One. 2016 Feb 25;11(2):e0142714. doi: 10.1371/journal.pone.0142714 (PMC4767879; doi:10.1371/journal.pone.0142714)
Supplement: S7 File — (XLS) [file pone.0142714.s007.xls]

## Sheet: Sheet1
S7 file.Daily fecundity of Micraspis discolor fed an artificial diet containing 150 mg/g Cry1Ab, 120 mg/g Cry1Ac, 150 mg/g Cry1Ab and 120 mg/g Cry1Ac or 25 mg/g E-64(positive control) per g dry weight of artificial diet(Figure 4)
			D 10	D11	D12	D13	D14	D15	d16	D17	D18	D19	D20	D21	D22	D23	D24	D25	D26
	control		4	4	4	4	4	4	3	9	9	7	5	9	4	4	6	5	9
	control		5	5	3	2	4	5	9	4	4	4	3	6	5	6	11	9	7
	control		2	3	3	2	5	5	6	9	6	11	11	5	9	9	7	3	8
	control		2	5	3	3	5	9	2	4	11	7	9	7	7	9	6	7	5
	control			3	5	5	4	6	7	2	5	6	7	11	9	5	9	9	3
	control					4	3	5	11	5	9	5	6	6	6	7	6	9	8
	control						3	2	6	7	5	6	7	7	4	8	6	6	5
	control						7		9			9	9	8	6		6	6
	control											9	9	9	11		6
	cry1Ab		3	2	3	4	3	4	5	7	9	7	6	7	9	5	7	5	4
	cry1Ab		2	6	3	4	3	7	11	9	5	5	11	9	7	8	9	6	8
	cry1Ab		3	4	6	2	3	5	3	7	7	7	9	9	5	6	5	4	5
	cry1Ab		2	2	4	3	4	3	4	6	10	5	7	2	4	9		8	7
	cry1Ab		2	3	3	4	5	5	7	4	6	2	3	4	3
	cry1Ab		4	3	5	5	4	7	6	5	2	4	2	4	4
	cry1Ab		2	2	2	6	5	5	6	7	5	4	4		3
	cry1Ab			3		6	6	5		2	3		4		4
	cry1Ab						3			4
	cry1Ab						7			7
	cry1Ab/Ac		3	4	2	2	3	3	9	5	5	5	9	8	6	5	5	5	4
	cry1Ab/Ac		3	3	5	6	5	5	7	7	7	9	7	11	8	4	9	4	5
	cry1Ab/Ac		2	3	5	8	6	6	8	4	9	5	7	7	8	11	7	11	4
	cry1Ab/Ac			2	4	2	5	6	5	3	11		5	4	5	9	4	5
	cry1Ab/Ac			2	2	5	3	5	7	5	7		7	6	7	4	6	5
	cry1Ab/Ac			2	2	4	7	5	6	5	6		6	9				6
	cry1Ab/Ac			2	2	6		4	5	7	6		8
	cry1Ab/Ac			3	2	3		6	5
	cry1Ab/Ac				3
	cry1Ac		5	3	6	2	4	7	9	7	8	6	4	9	5	9	5	5	5
	cry1Ac		7	5	4	5	7	3	9	6	5	6	7	11	7	5	9	4	8
	cry1Ac		4	3	2	3	5	9	3	3	5	9	9	5	11	8	7	6	7
	cry1Ac		4	3	2	4	7	2	5	7	6	9	4	9	2	7		5	5
	cry1Ac		2	7	3	5	5	5	5	9	7	7	4	4	4	6		5
	cry1Ac		3	3	2	3	2	2	4		4	5	6	6	9	7
	cry1Ac		3	2	2	2	6	7	7		5	6	7		5
	cry1Ac		4	2		2	2	4	6
	cry1Ac			3		5	2	5
	cry1Ac						3
	cry1Ac						2
	cry1Ac						8
	E-64					2	3	3	2	3	3	5	7	4	7	4	4	3	3
	E-64					3	2	2	4	6	6	5	2	7	4	5	3	5	2
	E-64					2	3	3	4	3	2	3	3	5	2	4	3	3	3
	E-64					3	5	2		6			5	2	3	5	2	5	2
	E-64														6
